# Supplementary material for: Case Report: A novel CXCR4 variant (p.S341Y) in a family with a pathogenic NFKB1 variant and variable clinical manifestations
Source: Front Immunol. 2025 Aug 20;16:1641122. doi: 10.3389/fimmu.2025.1641122 (PMC12405443; doi:10.3389/fimmu.2025.1641122)
Supplement: Supplementary Table 1 — Extensive immune phenotyping of P1, P2, P3 and P4 including examination of complete blood count (CBC) with differential, humoral immune parameters (immunoglobulin levels and vaccine titers), cellular immunity (B- and T-cell subsets). CBC, complete blood count; P1, index patient; P2, index patient’s sister; P3, index patient’s father, P4, index patient’s mother; WBCs, white blood cells; IgRT, Immunoglobulin replacement therapy; TEMRA, terminally differentiated effector memory T cells; DN T cells, double negative T cells; TCRab+, T cell receptor alpha/beta positive; Tfh, T follicular helper; SM, switched memory; NK, natural killer. [file Table1.xlsx]

## Sheet: Summary_Table
Patient	Reference Ranges	P1	P2	P3	P4	References
Age (y)		22	26	54	52
Age at analysis (y)		19	24	52	49
Sex		M	F	M	F
Genetic variants		CXCR4, NFKB1	CXCR4	CXCR4	NFKB1
CBC w/ Diff
WBCs X 10^9/L	2600–11800 cells/μL	2500 (L)	6400	6100	8000	https://www.sciencedirect.com/science/article/pii/S0171298514000400?via%3Dihub
Neutrophils X 10^9/L	1500 - 7000 cells/uL	1000 (L)	3994	3556	4900	https://www.researchsquare.com/article/rs-2975/v1
Lymphocytes X 10^9/L	1263 - 4253 cells/uL	875 (L)	1459	1983	2500	https://www.sciencedirect.com/science/article/pii/S0171298514000400?via%3Dihub
Monocytes X 10^9/L	100 - 700 cells/uL	600	488	768 (H)	400	https://www.researchsquare.com/article/rs-2975/v1
Humoral Immune Response
IgG, mg/dL (pre IgRT)	639 - 1349	402 (L)	491 (L)	531 (L)	<60 (L)	https://pubmed.ncbi.nlm.nih.gov/7055895/
IgG, mg/dL (post IgRT)	639 - 1349	1090	840	N/A	932	https://pubmed.ncbi.nlm.nih.gov/7055895/
IgA, mg/dL	70 - 312	21 (L)	123	108	10 (L)	https://pubmed.ncbi.nlm.nih.gov/7055895/
IgM, mg/dL	56 - 352	13 (L)	36 (L)	269	<5 (L)	https://pubmed.ncbi.nlm.nih.gov/7055895/
IgE, mg/dL	4.8x10^4 - 8.952x10^2	3 (H)	<2 (H)	9 (H)	<2 (H)	https://pmc.ncbi.nlm.nih.gov/articles/PMC3481635/
Pneumococcal titers (pre ; post)		2/23; 16/23	2/23; 15/23	5/23; N/A	0/23; N/A
Tetanus titers (pre ; post)		0.45; 0.91	0.86	4.31	<0.05
Diphteria titers (pre ; post)		0.28	3.56	0.95	<0.01
Cellular Immunity
CD3 T cells (cells/ul ; % of CD45)	744 - 1680 cells/uL ; 65–88%	86.63 (L) ; 76.5%	792.67 ; 76.40%	315.78 (L) ; 64.5% (L)	261.11 (L) ; 85.7%
CD4 T cells (cells/ul ; % of CD45)	364 - 960 cells/uL ; 26–62%	32.4 (L) ; 29.1%	462.13 ; 46.70%	141.36 ; 27.50% (L)	148.57 (L) ; 48.76%	https://academic.oup.com/cei/article/207/2/208/6488315
Naïve CD4 (% of total CD4)	30 - 50%	41.2%	50.7%	6.56% (L)	96.5% (H)	https://pmc.ncbi.nlm.nih.gov/articles/PMC7670136/pdf/CEI-202-363.pdf
TEMRA CD4 cells (% of total CD4)	0.4-18%	0.19% (L)	0.0059	0.005	0.0282	DOI: 10.1038/s41467-017-01728-5
CD8 T cells (cells/ul ; % of CD45)	314–2087 cells/uL ; 14–44%	35.95 (L) ; 41.50%	259.20 (L) ; 32.70%	167.68 (L) ; 53.10% (H)	92.17 (L) ; 30.25%	https://www.sciencedirect.com/science/article/pii/S0171298514000400?via%3Dihub
Naïve CD8 cells (% of total CD8)	30 - 50%	65.3% (H)	36.8%	4.87% (L)	91.6% (H)	https://pmc.ncbi.nlm.nih.gov/articles/PMC7670136/pdf/CEI-202-363.pdf
TEMRA CD8 cells (% of total CD8)	12-59%	1.75% (L)	2.42% (L)	0.85% (L)	1.34% (L)	https://pmc.ncbi.nlm.nih.gov/articles/PMC7670136/pdf/CEI-202-363.pdf
DN T cells (TCRab+/CD4-/CD8-, % of total CD3)	< 68 ; < 2%	5.6 ; 7.3% (H)	8.5 ; 1.2%	7.7 ; 2.6%	4.8 ; 1.9%	https://www.frontiersin.org/journals/pediatrics/articles/10.3389/fped.2021.624116/full
Tfh cells (cells/ul ; % of CD4+)	n.a. ; 6.9-20.9%	7.98 ; 27.1% (H)	50.15 ; 12.3%	26.54 ; 23.2% (H)	0.28 ; 0.24% (L)	https://doi.org/10.1371/journal.pone.0225512
Treg cells (cells/ul ; % of CD4+)	18-173 ; 3-13%	0.71 (L) ; 2.24% (L)	26.21 ; 5.42%	13.87 (L) ; 10.1%	3.8 (L) ; 3.28% (L)	https://pmc.ncbi.nlm.nih.gov/articles/PMC7670136/pdf/CEI-202-363.pdf
CD19+ B cells (cells/ul ; % of CD45)	64–800 cells/uL ; 10–30%	6 (L) ; 5.66%	106 ; 10.2%	131 ; 26.7%	83 ; 27.4% (H)	https://www.sciencedirect.com/science/article/pii/S0171298514000400?via%3Dihub	references are modified for clinical practice.
Naïve B cells (cells/ul ; % of total CD19)	36-78%	5 ; 76.5%	84 ; 80.1% (H)	51 ; 39.3%	7 ; 8.72% (L)	https://pmc.ncbi.nlm.nih.gov/articles/PMC7670136/pdf/CEI-202-363.pdf
Transitional B cells (% of Naïve B cells)	n.a.	0.169	0.0651	0.0543	0.005
Memory B cells (cells/ul ; % of total CD19)	4-29%	1.15 ; 18.5%	18.50 ; 16.6%	73.24 ; 56.2% (H)	75.28 ; 90.80% (H)	https://pmc.ncbi.nlm.nih.gov/articles/PMC7670136/pdf/CEI-202-363.pdf
SM B cells CD27+ IgD- IgM- (cells/ul ; % of total CD19)	9-18%	0.19 ; 2.92% (L)	8.07 ; 7.61% (L)	3 ; 2.13% (L)	0.42 ; 0.51% (L)	doi:10.1111/j.1365-2249.2010.04206.x
CD19hi CD21lo B cell (% of total CD19)	3.5-6%	11% (H)	1.15% (L)	12.8% (H)	34.5% (H)	doi:10.1111/cei.12795
NK cells (cells/ul ; % of CD45)	98-441 ; 6-20%	8.41 (L) ; 7.43%	102.20 ; 9.85%	33.10 (L) ; 6.76%	7.13 (L) ; 2.34% (L)	https://pmc.ncbi.nlm.nih.gov/articles/PMC7670136/pdf/CEI-202-363.pdf
